# Supplementary material for: scTEM-seq: Single-cell analysis of transposable element methylation to link global epigenetic heterogeneity with transcriptional programs
Source: Sci Rep. 2022 Apr 6;12:5776. doi: 10.1038/s41598-022-09765-x (PMC8986802; doi:10.1038/s41598-022-09765-x)
Supplement: Supplementary file 2 — Supplementary Tables. [file 41598_2022_9765_MOESM2_ESM.xlsx]

## Sheet: S1-scTEMseq primers
Supplementary Table S1: scTEMseq primer sequences.
Primer name	Primer sequence
Sine.Alu_F	CTACACGACGCTCTTCCGATCTAAAAATATAAAAAATTAGTTGGG
Sine.Alu_R	CAGACGTGTGCTCTTCCGATCTNNNNNNNNCCCAAACTAAAATACAATAAC
LINE.L1_F	CTACACGACGCTCTTCCGATCTTTTTGAGTTAGGTGTGGGATATA
LINE.L1_R	TGCTGAACCGCTCTTCCGATCTNNNNNNNNAAAATCAAAAAATTCCCTTTC
Sine.Alu_i501_F	CTACACGACGCTCTTCCGATCTTAGATCGCAAAAATATAAAAAATTAGTTGGG
Sine.Alu_i502_F	CTACACGACGCTCTTCCGATCTCTCTCTATNAAAAATATAAAAAATTAGTTGGG
Sine.Alu_i503_F	CTACACGACGCTCTTCCGATCTTATCCTCTNNAAAAATATAAAAAATTAGTTGGG
Sine.Alu_i504_F	CTACACGACGCTCTTCCGATCTAGAGTAGANNNAAAAATATAAAAAATTAGTTGGG
Sine.Alu_i505_F	CTACACGACGCTCTTCCGATCTGTAAGGAGAAAAATATAAAAAATTAGTTGGG
Sine.Alu_i506_F	CTACACGACGCTCTTCCGATCTACTGCATANAAAAATATAAAAAATTAGTTGGG
Sine.Alu_i507_F	CTACACGACGCTCTTCCGATCTAAGGAGTANNAAAAATATAAAAAATTAGTTGGG
Sine.Alu_i508_F	CTACACGACGCTCTTCCGATCTCTAAGCCTNNNAAAAATATAAAAAATTAGTTGGG
Sine.Alu_i501_R	CTACACGACGCTCTTCCGATCTTAGATCGCCCCAAACTAAAATACAATAAC
Sine.Alu_i502_R	CTACACGACGCTCTTCCGATCTCTCTCTATNCCCAAACTAAAATACAATAAC
Sine.Alu_i503_R	CTACACGACGCTCTTCCGATCTTATCCTCTNNCCCAAACTAAAATACAATAAC
Sine.Alu_i504_R	CTACACGACGCTCTTCCGATCTAGAGTAGANNNCCCAAACTAAAATACAATAAC
Sine.Alu_i505_R	CTACACGACGCTCTTCCGATCTGTAAGGAGCCCAAACTAAAATACAATAAC
Sine.Alu_i506_R	CTACACGACGCTCTTCCGATCTACTGCATANCCCAAACTAAAATACAATAAC
Sine.Alu_i507_R	CTACACGACGCTCTTCCGATCTAAGGAGTANNCCCAAACTAAAATACAATAAC
Sine.Alu_i508_R	CTACACGACGCTCTTCCGATCTCTAAGCCTNNNCCCAAACTAAAATACAATAAC
Sine.Alu_i701_R	CAGACGTGTGCTCTTCCGATCTTCGCCTTACCCAAACTAAAATACAATAAC
Sine.Alu_i702_R	CAGACGTGTGCTCTTCCGATCTCTAGTACGNCCCAAACTAAAATACAATAAC
Sine.Alu_i703_R	CAGACGTGTGCTCTTCCGATCTTTCTGCCTNNCCCAAACTAAAATACAATAAC
Sine.Alu_i704_R	CAGACGTGTGCTCTTCCGATCTGCTCAGGANNNCCCAAACTAAAATACAATAAC
Sine.Alu_i705_R	CAGACGTGTGCTCTTCCGATCTAGGAGTCCNNNNCCCAAACTAAAATACAATAAC
Sine.Alu_i706_R	CAGACGTGTGCTCTTCCGATCTCATGCCTANNNNNCCCAAACTAAAATACAATAAC
Sine.Alu_i707_F	CAGACGTGTGCTCTTCCGATCTGTAGAGAGAAAAATATAAAAAATTAGTTGGG
Sine.Alu_i708_F	CAGACGTGTGCTCTTCCGATCTCCTCTCTGNAAAAATATAAAAAATTAGTTGGG
Sine.Alu_i709_F	CAGACGTGTGCTCTTCCGATCTAGCGTAGCNNAAAAATATAAAAAATTAGTTGGG
Sine.Alu_i710_F	CAGACGTGTGCTCTTCCGATCTCAGCCTCGNNNAAAAATATAAAAAATTAGTTGGG
Sine.Alu_i711_F	CAGACGTGTGCTCTTCCGATCTTGCCTCTTNNNNAAAAATATAAAAAATTAGTTGGG
Sine.Alu_i712_F	CAGACGTGTGCTCTTCCGATCTTCCTCTACNNNNNAAAAATATAAAAAATTAGTTGGG

## Sheet: S2-scTEMseq primer pairs
Supplementary Table S2: scTEMseq primer set (96 well plate layout).
	1	2	3	4	5	6	7	8	9	10	11	12
A	Sine.AluYa5_i501_F, Sine.AluYa5_i701_R	Sine.AluYa5_i501_F, Sine.AluYa5_i702_R	Sine.AluYa5_i501_F, Sine.AluYa5_i703_R	Sine.AluYa5_i501_F, Sine.AluYa5_i704_R	Sine.AluYa5_i501_F, Sine.AluYa5_i705_R	Sine.AluYa5_i501_F, Sine.AluYa5_i706_R	Sine.AluYa5_i501_R, Sine.AluYa5_i707_F	Sine.AluYa5_i501_R, Sine.AluYa5_i708_F	Sine.AluYa5_i501_R, Sine.AluYa5_i709_F	Sine.AluYa5_i501_R, Sine.AluYa5_i710_F	Sine.AluYa5_i501_R, Sine.AluYa5_i711_F	Sine.AluYa5_i501_R, Sine.AluYa5_i712_F
B	Sine.AluYa5_i502_F, Sine.AluYa5_i701_R	Sine.AluYa5_i502_F, Sine.AluYa5_i702_R	Sine.AluYa5_i502_F, Sine.AluYa5_i703_R	Sine.AluYa5_i502_F, Sine.AluYa5_i704_R	Sine.AluYa5_i502_F, Sine.AluYa5_i705_R	Sine.AluYa5_i502_F, Sine.AluYa5_i706_R	Sine.AluYa5_i502_R, Sine.AluYa5_i707_F	Sine.AluYa5_i502_R, Sine.AluYa5_i708_F	Sine.AluYa5_i502_R, Sine.AluYa5_i709_F	Sine.AluYa5_i502_R, Sine.AluYa5_i710_F	Sine.AluYa5_i502_R, Sine.AluYa5_i711_F	Sine.AluYa5_i502_R, Sine.AluYa5_i712_F
C	Sine.AluYa5_i503_F, Sine.AluYa5_i701_R	Sine.AluYa5_i503_F, Sine.AluYa5_i702_R	Sine.AluYa5_i503_F, Sine.AluYa5_i703_R	Sine.AluYa5_i503_F, Sine.AluYa5_i704_R	Sine.AluYa5_i503_F, Sine.AluYa5_i705_R	Sine.AluYa5_i503_F, Sine.AluYa5_i706_R	Sine.AluYa5_i503_R, Sine.AluYa5_i707_F	Sine.AluYa5_i503_R, Sine.AluYa5_i708_F	Sine.AluYa5_i503_R, Sine.AluYa5_i709_F	Sine.AluYa5_i503_R, Sine.AluYa5_i710_F	Sine.AluYa5_i503_R, Sine.AluYa5_i711_F	Sine.AluYa5_i503_R, Sine.AluYa5_i712_F
D	Sine.AluYa5_i504_F, Sine.AluYa5_i701_R	Sine.AluYa5_i504_F, Sine.AluYa5_i702_R	Sine.AluYa5_i504_F, Sine.AluYa5_i703_R	Sine.AluYa5_i504_F, Sine.AluYa5_i704_R	Sine.AluYa5_i504_F, Sine.AluYa5_i705_R	Sine.AluYa5_i504_F, Sine.AluYa5_i706_R	Sine.AluYa5_i504_R, Sine.AluYa5_i707_F	Sine.AluYa5_i504_R, Sine.AluYa5_i708_F	Sine.AluYa5_i504_R, Sine.AluYa5_i709_F	Sine.AluYa5_i504_R, Sine.AluYa5_i710_F	Sine.AluYa5_i504_R, Sine.AluYa5_i711_F	Sine.AluYa5_i504_R, Sine.AluYa5_i712_F
E	Sine.AluYa5_i505_F, Sine.AluYa5_i701_R	Sine.AluYa5_i505_F, Sine.AluYa5_i702_R	Sine.AluYa5_i505_F, Sine.AluYa5_i703_R	Sine.AluYa5_i505_F, Sine.AluYa5_i704_R	Sine.AluYa5_i505_F, Sine.AluYa5_i705_R	Sine.AluYa5_i505_F, Sine.AluYa5_i706_R	Sine.AluYa5_i505_R, Sine.AluYa5_i707_F	Sine.AluYa5_i505_R, Sine.AluYa5_i708_F	Sine.AluYa5_i505_R, Sine.AluYa5_i709_F	Sine.AluYa5_i505_R, Sine.AluYa5_i710_F	Sine.AluYa5_i505_R, Sine.AluYa5_i711_F	Sine.AluYa5_i505_R, Sine.AluYa5_i712_F
F	Sine.AluYa5_i506_F, Sine.AluYa5_i701_R	Sine.AluYa5_i506_F, Sine.AluYa5_i702_R	Sine.AluYa5_i506_F, Sine.AluYa5_i703_R	Sine.AluYa5_i506_F, Sine.AluYa5_i704_R	Sine.AluYa5_i506_F, Sine.AluYa5_i705_R	Sine.AluYa5_i506_F, Sine.AluYa5_i706_R	Sine.AluYa5_i506_R, Sine.AluYa5_i707_F	Sine.AluYa5_i506_R, Sine.AluYa5_i708_F	Sine.AluYa5_i506_R, Sine.AluYa5_i709_F	Sine.AluYa5_i506_R, Sine.AluYa5_i710_F	Sine.AluYa5_i506_R, Sine.AluYa5_i711_F	Sine.AluYa5_i506_R, Sine.AluYa5_i712_F
G	Sine.AluYa5_i507_F, Sine.AluYa5_i701_R	Sine.AluYa5_i507_F, Sine.AluYa5_i702_R	Sine.AluYa5_i507_F, Sine.AluYa5_i703_R	Sine.AluYa5_i507_F, Sine.AluYa5_i704_R	Sine.AluYa5_i507_F, Sine.AluYa5_i705_R	Sine.AluYa5_i507_F, Sine.AluYa5_i706_R	Sine.AluYa5_i507_R, Sine.AluYa5_i707_F	Sine.AluYa5_i507_R, Sine.AluYa5_i708_F	Sine.AluYa5_i507_R, Sine.AluYa5_i709_F	Sine.AluYa5_i507_R, Sine.AluYa5_i710_F	Sine.AluYa5_i507_R, Sine.AluYa5_i711_F	Sine.AluYa5_i507_R, Sine.AluYa5_i712_F
H	Sine.AluYa5_i508_F, Sine.AluYa5_i701_R	Sine.AluYa5_i508_F, Sine.AluYa5_i702_R	Sine.AluYa5_i508_F, Sine.AluYa5_i703_R	Sine.AluYa5_i508_F, Sine.AluYa5_i704_R	Sine.AluYa5_i508_F, Sine.AluYa5_i705_R	Sine.AluYa5_i508_F, Sine.AluYa5_i706_R	Sine.AluYa5_i508_R, Sine.AluYa5_i707_F	Sine.AluYa5_i508_R, Sine.AluYa5_i708_F	Sine.AluYa5_i508_R, Sine.AluYa5_i709_F	Sine.AluYa5_i508_R, Sine.AluYa5_i710_F	Sine.AluYa5_i508_R, Sine.AluYa5_i711_F	Sine.AluYa5_i508_R, Sine.AluYa5_i712_F

## Sheet: S3-KG1a scTEM-seq QC
Supplementary Table S3: Quality control of scTEM-seq libraries prepared from KG1a AML cells.
Sample	Sample type	Amplicon yield (ng/ul)	Raw sequencing reads	Reads passing sequencing QC (cutadapt)	Reads aligned uniquely (bismark)	Reads aligned ambiguously (bismark)	Reads with no alignment (bismark)	Percent Raw Reads with Unique Alignment	Percent CHG methylation (bismark)	Percent CHH methylation (bismark)	Percent CGN methylation (bismark)	Unique SINE/Alu sites	QC Outcome
i504_D6_i706_KG1a_Alu	Neg control	2.84	19580	19573	15230	2304	2039	77.7835	1.2	0.8	89	439	FAIL
i504_D7_i707_KG1a_Alu	Neg control	0.109	183	181	102	35	44	55.7377	0.2	0.1	86.3	26	FAIL
i505_E6_i706_KG1a_Alu	Neg control	0.792	3077	3076	2316	338	422	75.2681	4.4	0.6	91.3	60	FAIL
i505_E7_i707_KG1a_Alu	Neg control	0.742	2432	2388	1711	129	548	70.3536	1	0.3	98.4	54	FAIL
i501_A1_i701_KG1a_Alu	Untreated	18.8	17889	17871	13913	1861	2097	77.7741	0.8	0.4	88.8	2395	PASS
i501_A2_i702_KG1a_Alu	Untreated	19.5	20450	20429	14998	2843	2588	73.3399	0.9	0.6	88.6	2683	PASS
i501_A3_i703_KG1a_Alu	Untreated	14.8	19394	19372	14297	2731	2344	73.7187	0.8	0.6	87.6	1923	PASS
i501_A4_i704_KG1a_Alu	Untreated	14.7	22319	22297	16780	2759	2758	75.1826	0.9	0.5	87.9	2944	PASS
i501_A5_i705_KG1a_Alu	Untreated	15.4	25650	25627	19124	3143	3360	74.5575	0.8	0.6	86.6	4674	PASS
i501_A6_i706_KG1a_Alu	Untreated	9.94	27491	27469	20486	3522	3461	74.5189	0.8	0.7	89.1	3449	PASS
i502_B1_i701_KG1a_Alu	Untreated	14.1	25845	25833	20026	2749	3058	77.485	0.9	0.6	87.4	3132	PASS
i502_B2_i702_KG1a_Alu	Untreated	13	25659	25639	18525	3651	3463	72.1969	0.9	0.7	89.2	4449	PASS
i502_B3_i703_KG1a_Alu	Untreated	17.6	26781	26771	19720	3476	3575	73.6343	0.9	0.6	88.3	3813	PASS
i502_B4_i704_KG1a_Alu	Untreated	16.4	26976	26962	20094	3409	3459	74.4884	0.8	0.7	88.9	3633	PASS
i502_B5_i705_KG1a_Alu	Untreated	16.4	32503	32486	24426	3700	4360	75.15	0.7	0.6	88.2	4479	PASS
i502_B6_i706_KG1a_Alu	Untreated	15	22362	22346	16577	2743	3026	74.1302	0.8	0.5	88.9	2878	PASS
i503_C1_i701_KG1a_Alu	Untreated	11.4	23361	23344	17737	2873	2734	75.9257	0.8	0.6	85.9	3353	PASS
i503_C2_i702_KG1a_Alu	Untreated	15.2	22572	22564	16926	2912	2726	74.9867	1	0.6	89.1	2948	PASS
i503_C3_i703_KG1a_Alu	Untreated	12.2	21346	21335	15361	3322	2652	71.962	0.7	0.6	88.8	2416	PASS
i503_C4_i704_KG1a_Alu	Untreated	11.3	24504	24493	17821	3642	3030	72.7269	0.7	0.7	87.5	3806	PASS
i503_C5_i705_KG1a_Alu	Untreated	12.7	22283	22271	16550	3214	2507	74.2719	0.6	0.6	88.6	2388	PASS
i503_C6_i706_KG1a_Alu	Untreated	11.3	24038	24031	18234	2831	2966	75.8549	0.8	0.7	89.4	2446	PASS
i504_D1_i701_KG1a_Alu	Untreated	14	25683	25660	20484	2419	2757	79.757	0.9	0.6	86.7	2621	PASS
i504_D2_i702_KG1a_Alu	Untreated	15.4	18649	18637	13799	2977	1861	73.9932	0.8	0.6	90.2	1807	PASS
i504_D3_i703_KG1a_Alu	Untreated	16.3	25382	25366	19365	2999	3002	76.2942	0.8	0.7	89.3	3160	PASS
i504_D4_i704_KG1a_Alu	Untreated	11.7	25135	25115	18981	3215	2919	75.5162	0.8	0.6	89.1	2176	PASS
i504_D5_i705_KG1a_Alu	Untreated	9.48	25272	25264	19179	3418	2667	75.8903	0.9	0.6	89.5	1946	PASS
i505_E10_i710_KG1a_Alu	Untreated	23.6	17870	17833	12609	1938	3286	70.5596	0.8	0.6	87.5	3021	PASS
i505_E11_i711_KG1a_Alu	Untreated	9.57	20974	20933	14303	2857	3773	68.194	1.1	0.7	80.2	1928	PASS
i505_E12_i712_KG1a_Alu	Untreated	11.4	20345	20323	14110	2482	3731	69.3536	0.8	0.6	89.1	2922	PASS
i505_E8_i708_KG1a_Alu	Untreated	16.2	18983	18942	13414	2433	3095	70.6632	0.8	0.6	87.8	2406	PASS
i505_E9_i709_KG1a_Alu	Untreated	19.1	21298	21226	14892	2341	3993	69.9221	0.9	0.5	88	3398	PASS
i506_F10_i710_KG1a_Alu	Untreated	20.2	31192	31136	22479	3141	5516	72.0666	0.8	0.5	87.5	5224	PASS
i506_F11_i711_KG1a_Alu	Untreated	17.6	33868	33808	24304	3413	6091	71.761	0.8	0.6	88.1	5037	PASS
i506_F12_i712_KG1a_Alu	Untreated	14.9	31294	31262	22877	3000	5385	73.1035	0.8	0.6	89.1	3084	PASS
i506_F7_i707_KG1a_Alu	Untreated	23.4	25988	25839	18983	2863	3993	73.0453	0.8	0.5	90.3	2220	PASS
i506_F8_i708_KG1a_Alu	Untreated	18.9	27774	27696	19888	3207	4601	71.6065	0.8	0.5	88.6	3124	PASS
i506_F9_i709_KG1a_Alu	Untreated	25.2	24369	24297	17912	2242	4143	73.5032	1	0.5	87.1	2582	PASS
i507_G10_i710_KG1a_Alu	Untreated	15.6	24658	24610	17254	2647	4709	69.9732	0.8	0.6	88.5	2448	PASS
i507_G11_i711_KG1a_Alu	Untreated	16	36348	36290	26485	3210	6595	72.8651	0.7	0.6	88.3	5816	PASS
i507_G12_i712_KG1a_Alu	Untreated	14.9	28978	28945	21045	2951	4949	72.6241	0.8	0.5	88.7	2924	PASS
i507_G7_i707_KG1a_Alu	Untreated	25.1	24073	24011	17638	2613	3760	73.2688	0.7	0.6	88.7	2497	PASS
i507_G8_i708_KG1a_Alu	Untreated	15.3	32142	32065	23430	3424	5211	72.8953	0.7	0.4	87.9	3236	PASS
i507_G9_i709_KG1a_Alu	Untreated	20.4	30721	30632	22144	2941	5547	72.081	0.7	0.7	87.9	3596	PASS
i508_H10_i710_KG1a_Alu	Untreated	18.3	26115	26071	19028	2276	4767	72.8623	0.8	0.5	88.5	3483	PASS
i508_H11_i711_KG1a_Alu	Untreated	14.3	33212	33168	24260	3089	5819	73.0459	0.8	0.5	88.3	4443	PASS
i508_H12_i712_KG1a_Alu	Untreated	14.1	34958	34925	24915	3813	6197	71.2712	0.7	0.5	89.1	5504	PASS
i508_H7_i707_KG1a_Alu	Untreated	21.7	23833	23767	17481	2719	3567	73.3479	0.9	0.6	89.5	2603	PASS
i508_H8_i708_KG1a_Alu	Untreated	15.9	27663	27625	19949	3336	4340	72.1144	0.9	0.5	88.1	2704	PASS
i508_H9_i709_KG1a_Alu	Untreated	16.9	26123	26064	18600	2724	4740	71.2016	0.7	0.6	89.3	2937	PASS
i501_A10_i710_KG1a_Alu	DAC	11.5	19653	19624	13531	3152	2941	68.8495	0.9	0.5	55.6	1566	PASS
i501_A11_i711_KG1a_Alu	DAC	6.92	20909	20872	13673	3992	3207	65.3929	0.6	0.5	46.8	1347	PASS
i501_A12_i712_KG1a_Alu	DAC	17.1	25728	25691	17142	3964	4585	66.6278	0.7	0.5	66.5	5070	PASS
i501_A7_i707_KG1a_Alu	DAC	19.2	18828	18788	13147	3072	2569	69.8269	0.6	0.5	54.9	1699	PASS
i501_A8_i708_KG1a_Alu	DAC	10.5	24171	24142	17157	4031	2954	70.9818	0.9	0.4	30	2011	PASS
i501_A9_i709_KG1a_Alu	DAC	18.4	20881	20842	14222	3680	2940	68.1098	0.9	0.5	43.7	2718	PASS
i502_B10_i710_KG1a_Alu	DAC	18.9	29528	29484	20770	4224	4490	70.34	0.8	0.5	40.8	5116	PASS
i502_B11_i711_KG1a_Alu	DAC	15.7	29403	29360	20272	4708	4380	68.9453	0.7	0.5	37.6	4730	PASS
i502_B12_i712_KG1a_Alu	DAC	16.6	24416	24400	17022	4036	3342	69.7166	0.7	0.5	37.4	3699	PASS
i502_B7_i707_KG1a_Alu	DAC	20.6	23312	23250	16471	3867	2912	70.6546	0.9	0.5	43.5	2490	PASS
i502_B8_i708_KG1a_Alu	DAC	13.7	23551	23524	16622	3734	3168	70.5787	0.7	0.5	42	2050	PASS
i502_B9_i709_KG1a_Alu	DAC	19.1	27898	27841	19783	3921	4137	70.9119	0.8	0.5	52.1	2597	PASS
i503_C10_i710_KG1a_Alu	DAC	21.6	18497	18465	13392	2712	2361	72.4009	0.7	0.5	41.4	2136	PASS
i503_C11_i711_KG1a_Alu	DAC	12.6	20996	20969	15177	2674	3118	72.2852	0.8	0.5	56.3	1656	PASS
i503_C12_i712_KG1a_Alu	DAC	10.8	25108	25085	17864	3821	3400	71.1486	0.8	0.4	41.2	3635	PASS
i503_C7_i707_KG1a_Alu	DAC	22.5	20381	20325	14659	3229	2437	71.9248	0.7	0.4	42.7	2565	PASS
i503_C8_i708_KG1a_Alu	DAC	16.4	17770	17739	12919	2742	2078	72.7012	0.8	0.5	37.7	1528	PASS
i503_C9_i709_KG1a_Alu	DAC	22.9	19741	19712	14423	2665	2624	73.0611	0.7	0.5	42.2	2281	PASS
i504_D10_i710_KG1a_Alu	DAC	18.4	28711	28681	21267	4151	3263	74.0727	0.8	0.5	36	3672	PASS
i504_D11_i711_KG1a_Alu	DAC	15.8	32560	32535	24656	3671	4208	75.7248	0.7	0.5	61.4	3160	PASS
i504_D12_i712_KG1a_Alu	DAC	13.4	24559	24520	18161	3229	3130	73.9485	0.8	0.5	55.1	2230	PASS
i504_D8_i708_KG1a_Alu	DAC	12.2	20118	20067	14400	3483	2184	71.5777	0.4	0.6	54.3	1037	PASS
i504_D9_i709_KG1a_Alu	DAC	4.59	23357	23288	15192	5101	2995	65.0426	0.7	0.4	44	1001	PASS
i505_E1_i701_KG1a_Alu	DAC	17.7	15648	15628	11998	2366	1264	76.6743	0.5	0.5	31.4	2588	PASS
i505_E2_i702_KG1a_Alu	DAC	24	15626	15611	11500	2658	1453	73.5953	0.8	0.5	41.3	3211	PASS
i505_E3_i703_KG1a_Alu	DAC	21.9	16357	16335	11927	2702	1706	72.9168	0.8	0.6	44.3	2482	PASS
i505_E4_i704_KG1a_Alu	DAC	18.6	14070	14059	10803	1988	1268	76.7804	0.7	0.5	61.4	1721	PASS
i505_E5_i705_KG1a_Alu	DAC	12.5	15509	15498	11478	2769	1251	74.0086	0.6	0.5	43.5	1321	PASS
i506_F1_i701_KG1a_Alu	DAC	14	29797	29754	22750	4133	2871	76.35	0.8	0.7	51.6	2345	PASS
i506_F2_i702_KG1a_Alu	DAC	23	20940	20913	15546	3127	2240	74.2407	0.9	0.6	64.9	2216	PASS
i506_F3_i703_KG1a_Alu	DAC	20.8	25361	25346	18568	4344	2434	73.2148	0.7	0.5	36.8	3921	PASS
i506_F4_i704_KG1a_Alu	DAC	17	26148	26137	19057	4691	2389	72.8813	0.7	0.5	34.4	2364	PASS
i506_F5_i705_KG1a_Alu	DAC	19.7	25529	25519	19044	3990	2485	74.5975	0.7	0.6	50.1	3113	PASS
i506_F6_i706_KG1a_Alu	DAC	15.7	24723	24717	17986	4235	2496	72.7501	0.8	0.6	57.3	2257	PASS
i507_G1_i701_KG1a_Alu	DAC	14.9	25662	25637	19135	3899	2603	74.5655	0.7	0.5	39.1	4595	PASS
i507_G2_i702_KG1a_Alu	DAC	14.8	22933	22914	17422	3155	2337	75.9691	0.7	0.6	67.9	2415	PASS
i507_G3_i703_KG1a_Alu	DAC	20	23297	23255	17486	3331	2438	75.0569	0.8	0.5	60.8	3362	PASS
i507_G4_i704_KG1a_Alu	DAC	16.1	26290	26268	19636	3552	3080	74.69	0.8	0.6	66.2	3424	PASS
i507_G5_i705_KG1a_Alu	DAC	15	24686	24672	18490	3890	2292	74.9008	0.7	0.6	56.7	2417	PASS
i507_G6_i706_KG1a_Alu	DAC	9.87	26281	26261	19093	4190	2978	72.6494	0.6	0.4	58	1703	PASS
i508_H1_i701_KG1a_Alu	DAC	15	28097	28080	21244	3869	2967	75.6095	0.8	0.5	37.1	4423	PASS
i508_H2_i702_KG1a_Alu	DAC	18.4	21483	21468	15790	3387	2291	73.5	0.8	0.6	41.6	3638	PASS
i508_H3_i703_KG1a_Alu	DAC	19.1	21686	21664	16284	3135	2245	75.0899	0.7	0.5	43.3	2663	PASS
i508_H4_i704_KG1a_Alu	DAC	8.67	23291	23274	16959	4307	2008	72.8135	0.7	0.7	50.3	1637	PASS
i508_H5_i705_KG1a_Alu	DAC	14.6	26634	26619	20603	3592	2424	77.356	0.7	0.5	46.5	2738	PASS
i508_H6_i706_KG1a_Alu	DAC	15.1	23409	23394	17784	3242	2368	75.9708	0.7	0.6	57.8	2283	PASS

## Sheet: S4-AML blast scTEM-seq QC
Supplementary Table S4: Quality control of scTEM-seq libraries prepared from primary AML cells.
Sample	Sample type	Amplicon yield (ng/ul)	Raw sequencing reads	Reads passing sequencing QC (cutadapt)	Reads aligned uniquely (bismark)	Reads aligned ambiguously (bismark)	Reads with no alignment (bismark)	Percent Raw Reads with Unique Alignment	Percent CHG methylation (bismark)	Percent CHH methylation (bismark)	Percent CGN methylation (bismark)	Unique SINE/Alu sites	QC Outcome
i501_A1_i701_201027_cbf093_Alu	Neg control	2.45	3378	3364	2699	252	413	79.8993	1.4	0.6	87.6	444	FAIL
i501_A12_i712_201027_cbf093_Alu	Neg control	0.458	1385	1380	844	243	293	60.9386	0.7	0.5	71.4	386	FAIL
i508_H1_i701_201027_cbf093_Alu	Neg control	0.935	1625	1572	1156	193	223	71.1385	1.5	0.8	75.3	328	FAIL
i508_H12_i712_201027_cbf093_Alu	Neg control	10.2	16826	16818	12570	2280	1968	74.7058	0.7	0.4	47.5	874	FAIL
i501_A10_i710_201027_cbf093_Alu	AML blast	18.3	21852	21823	15821	2835	3167	72.4007	0.7	0.5	80.3	2739	PASS
i501_A11_i711_201027_cbf093_Alu	AML blast	23	2674	2669	1732	363	574	64.7719	1	0.7	84.9	751	FAIL
i501_A2_i702_201027_cbf093_Alu	AML blast	20.8	20139	20124	15027	2996	2101	74.6164	0.9	0.5	92	2888	PASS
i501_A3_i703_201027_cbf093_Alu	AML blast	22.4	20234	20187	15599	2603	1985	77.093	0.7	0.6	87.1	3115	PASS
i501_A4_i704_201027_cbf093_Alu	AML blast	22.3	21991	21981	16798	3156	2027	76.3858	0.7	0.7	86.7	3539	PASS
i501_A5_i705_201027_cbf093_Alu	AML blast	19.6	24570	24552	19221	2794	2537	78.2295	0.9	0.7	87.6	3973	PASS
i501_A6_i706_201027_cbf093_Alu	AML blast	20.7	21875	21862	16585	3108	2169	75.8171	0.8	0.5	86.4	3143	PASS
i501_A7_i707_201027_cbf093_Alu	AML blast	23.5	24134	24075	17783	2969	3323	73.6844	0.9	0.6	81.5	3752	PASS
i501_A8_i708_201027_cbf093_Alu	AML blast	17.8	22376	22358	16296	3260	2802	72.828	0.7	0.6	81.8	2541	PASS
i501_A9_i709_201027_cbf093_Alu	AML blast	21.8	23887	23855	17393	3243	3219	72.8137	0.9	0.6	81.4	3256	PASS
i502_B1_i701_201027_cbf093_Alu	AML blast	21.4	23478	23464	18640	2664	2160	79.3935	0.8	0.6	90	4792	PASS
i502_B10_i710_201027_cbf093_Alu	AML blast	19.2	29554	29509	21723	3238	4548	73.5027	0.8	0.5	83.7	4298	PASS
i502_B11_i711_201027_cbf093_Alu	AML blast	17.8	29739	29696	21729	3312	4655	73.0657	0.9	0.6	83.7	4669	PASS
i502_B12_i712_201027_cbf093_Alu	AML blast	13.8	26418	26384	18875	3773	3736	71.4475	0.9	0.5	80.4	3184	PASS
i502_B2_i702_201027_cbf093_Alu	AML blast	19.1	23999	23983	18112	3332	2539	75.4698	0.7	0.6	91.5	4018	PASS
i502_B3_i703_201027_cbf093_Alu	AML blast	21	23262	23219	17665	2914	2640	75.9393	0.7	0.6	87.1	4150	PASS
i502_B4_i704_201027_cbf093_Alu	AML blast	19.4	26131	26112	19499	3703	2910	74.6202	0.9	0.6	79.6	5812	PASS
i502_B5_i705_201027_cbf093_Alu	AML blast	19	32801	32795	25329	3675	3791	77.2202	0.7	0.6	87.4	6915	PASS
i502_B6_i706_201027_cbf093_Alu	AML blast	19.6	25213	25207	19312	3030	2865	76.5954	0.8	0.6	87.2	4722	PASS
i502_B7_i707_201027_cbf093_Alu	AML blast	24	28296	28192	21049	3489	3654	74.3886	0.8	0.5	82.4	4256	PASS
i502_B8_i708_201027_cbf093_Alu	AML blast	18	24786	24756	17801	3582	3373	71.8188	0.8	0.6	82.5	3269	PASS
i502_B9_i709_201027_cbf093_Alu	AML blast	24.4	23607	23556	17131	3190	3235	72.5675	0.8	0.5	81.5	3349	PASS
i503_C1_i701_201027_cbf093_Alu	AML blast	14.9	18976	18952	14435	2552	1965	76.0698	0.9	0.6	92	2864	PASS
i503_C10_i710_201027_cbf093_Alu	AML blast	18.2	25614	25576	19200	2952	3424	74.959	0.7	0.5	81.4	3265	PASS
i503_C11_i711_201027_cbf093_Alu	AML blast	17	25351	25327	18316	3340	3671	72.2496	0.8	0.6	80.2	3254	PASS
i503_C12_i712_201027_cbf093_Alu	AML blast	15.7	23562	23530	17042	2850	3638	72.3283	0.8	0.5	78.5	2930	PASS
i503_C2_i702_201027_cbf093_Alu	AML blast	17	21875	21864	16238	3068	2558	74.2309	1	0.6	90.2	4848	PASS
i503_C3_i703_201027_cbf093_Alu	AML blast	15.4	21199	21176	16050	2884	2242	75.7111	0.9	0.7	86.9	4042	PASS
i503_C4_i704_201027_cbf093_Alu	AML blast	14.8	5603	5600	4084	848	668	72.8895	0.9	0.7	86.1	2901	PASS
i503_C5_i705_201027_cbf093_Alu	AML blast	16.2	44413	44406	33759	6287	4360	76.0115	0.8	0.8	87.5	3937	PASS
i503_C6_i706_201027_cbf093_Alu	AML blast	14.3	22574	22569	17242	3046	2281	76.3799	0.9	0.6	86.6	3232	PASS
i503_C7_i707_201027_cbf093_Alu	AML blast	19.6	30828	30601	22611	3620	4370	73.3457	0.7	0.6	85.7	6467	PASS
i503_C8_i708_201027_cbf093_Alu	AML blast	19.4	25334	25286	18431	3372	3483	72.752	0.8	0.6	81.6	3805	PASS
i503_C9_i709_201027_cbf093_Alu	AML blast	24.1	24252	24199	17859	3119	3221	73.6393	0.7	0.5	79	3206	PASS
i504_D1_i701_201027_cbf093_Alu	AML blast	14.1	20859	20831	16375	2343	2113	78.5033	0.9	0.5	90.8	2303	PASS
i504_D10_i710_201027_cbf093_Alu	AML blast	20.2	28153	28106	20720	3347	4039	73.5978	0.8	0.6	73.3	2910	PASS
i504_D11_i711_201027_cbf093_Alu	AML blast	14	40239	40197	30115	4003	6079	74.8403	0.7	0.6	87.6	11385	PASS
i504_D12_i712_201027_cbf093_Alu	AML blast	15.5	36832	36795	27205	4251	5339	73.8624	0.7	0.6	85.1	7334	PASS
i504_D2_i702_201027_cbf093_Alu	AML blast	17.4	24301	24277	18475	3062	2740	76.0257	0.9	0.7	93.1	3231	PASS
i504_D3_i703_201027_cbf093_Alu	AML blast	16.2	25115	25086	19771	2697	2618	78.7219	0.9	0.6	85.9	3579	PASS
i504_D4_i704_201027_cbf093_Alu	AML blast	15.4	25922	25912	20064	3194	2654	77.4014	0.7	0.5	85.8	3436	PASS
i504_D5_i705_201027_cbf093_Alu	AML blast	16.5	26469	26463	20396	3227	2840	77.0562	0.8	0.6	84.8	3362	PASS
i504_D6_i706_201027_cbf093_Alu	AML blast	19.2	26976	26968	20783	3125	3060	77.0426	0.9	0.6	85.6	4447	PASS
i504_D7_i707_201027_cbf093_Alu	AML blast	0	1115	1112	664	198	250	59.5516	0.8	0.8	78.9	533	FAIL
i504_D8_i708_201027_cbf093_Alu	AML blast	17.8	29552	29525	21704	4091	3730	73.4434	0.8	0.6	79.7	4131	PASS
i504_D9_i709_201027_cbf093_Alu	AML blast	22.2	28046	28013	21104	3420	3489	75.2478	0.8	0.6	85.1	3413	PASS
i505_E1_i701_201027_cbf093_Alu	AML blast	24.9	14959	14924	12223	1333	1368	81.71	0.8	0.5	92	2600	PASS
i505_E10_i710_201027_cbf093_Alu	AML blast	21.5	21248	21208	15084	2839	3285	70.9902	0.9	0.5	83.4	4060	PASS
i505_E11_i711_201027_cbf093_Alu	AML blast	18.2	21846	21826	15927	2627	3272	72.9058	0.7	0.6	83.3	3769	PASS
i505_E12_i712_201027_cbf093_Alu	AML blast	14.4	20436	20405	14701	2611	3093	71.9368	0.8	0.6	79.2	3236	PASS
i505_E2_i702_201027_cbf093_Alu	AML blast	21.6	16553	16546	12816	2167	1563	77.424	0.7	0.6	87.4	2704	PASS
i505_E3_i703_201027_cbf093_Alu	AML blast	21.3	570	568	360	97	111	63.1579	0.8	0.6	82.1	305	FAIL
i505_E4_i704_201027_cbf093_Alu	AML blast	19.6	31018	30973	23881	3935	3157	76.9908	0.8	0.7	86.1	3195	PASS
i505_E5_i705_201027_cbf093_Alu	AML blast	22.2	17288	17281	13328	2125	1828	77.0939	0.8	0.7	83.1	2817	PASS
i505_E6_i706_201027_cbf093_Alu	AML blast	22.2	17003	16997	13291	2117	1589	78.1686	0.9	0.7	84.7	2870	PASS
i505_E7_i707_201027_cbf093_Alu	AML blast	23.5	17977	17901	12974	2523	2404	72.17	1	0.7	83.1	2860	PASS
i505_E8_i708_201027_cbf093_Alu	AML blast	11.1	15746	15721	11446	2139	2136	72.6915	0.8	0.5	81.4	2860	PASS
i505_E9_i709_201027_cbf093_Alu	AML blast	21.4	18756	18717	13381	2579	2757	71.3425	0.8	0.7	83.1	2795	PASS
i506_F1_i701_201027_cbf093_Alu	AML blast	24.4	22855	22752	18322	2185	2245	80.1663	0.9	0.6	92.5	3711	PASS
i506_F10_i710_201027_cbf093_Alu	AML blast	23.1	29130	29066	21525	3420	4121	73.8929	0.8	0.6	80.9	4411	PASS
i506_F11_i711_201027_cbf093_Alu	AML blast	17.4	29084	29066	20989	3767	4310	72.1668	0.8	0.5	79.9	3714	PASS
i506_F12_i712_201027_cbf093_Alu	AML blast	15.3	32721	32693	23983	3972	4738	73.2954	0.7	0.7	76.7	3654	PASS
i506_F2_i702_201027_cbf093_Alu	AML blast	14.4	21890	21877	16150	3473	2254	73.778	0.9	0.7	86.2	2499	PASS
i506_F3_i703_201027_cbf093_Alu	AML blast	21.7	24657	24601	18493	3189	2919	75.001	0.9	0.7	86.9	3753	PASS
i506_F4_i704_201027_cbf093_Alu	AML blast	19.6	50431	50404	38278	6705	5421	75.9017	0.9	0.7	86.6	5537	PASS
i506_F5_i705_201027_cbf093_Alu	AML blast	18.7	1130	1130	706	174	250	62.4779	1.1	0.9	84.1	579	FAIL
i506_F6_i706_201027_cbf093_Alu	AML blast	18	27131	27118	20720	3365	3033	76.3702	0.8	0.6	86.5	3911	PASS
i506_F7_i707_201027_cbf093_Alu	AML blast	24	26826	26722	19468	3972	3282	72.5714	1.1	0.5	78.2	2855	PASS
i506_F8_i708_201027_cbf093_Alu	AML blast	14	26368	26321	19644	3653	3024	74.4994	0.8	0.7	73.8	2293	PASS
i506_F9_i709_201027_cbf093_Alu	AML blast	21.2	25724	25686	18709	3361	3616	72.7297	0.8	0.7	80.8	2988	PASS
i507_G1_i701_201027_cbf093_Alu	AML blast	17.8	21084	21046	16113	2713	2220	76.4229	0.9	0.8	91.2	3445	PASS
i507_G10_i710_201027_cbf093_Alu	AML blast	23.5	29391	29346	21411	3419	4516	72.8488	0.8	0.5	79.8	4348	PASS
i507_G11_i711_201027_cbf093_Alu	AML blast	18.6	31834	31799	23342	3825	4632	73.3241	0.9	0.6	83.7	5238	PASS
i507_G12_i712_201027_cbf093_Alu	AML blast	18.7	30821	30792	22757	3710	4325	73.836	0.9	0.6	77.8	4054	PASS
i507_G2_i702_201027_cbf093_Alu	AML blast	17.3	23511	23503	17389	3700	2414	73.9611	1.1	0.6	81	4262	PASS
i507_G3_i703_201027_cbf093_Alu	AML blast	13.7	24720	24647	18008	3986	2653	72.8479	0.8	0.6	85.7	3603	PASS
i507_G4_i704_201027_cbf093_Alu	AML blast	18	23931	23920	17945	3355	2620	74.9864	1	0.6	86.2	4512	PASS
i507_G5_i705_201027_cbf093_Alu	AML blast	20.7	28399	28386	21811	3575	3000	76.802	0.9	0.7	86.9	5098	PASS
i507_G6_i706_201027_cbf093_Alu	AML blast	16.3	25121	25111	18976	3671	2464	75.5384	0.8	0.5	87.2	3728	PASS
i507_G7_i707_201027_cbf093_Alu	AML blast	24.3	27575	27477	19709	4171	3597	71.4742	0.7	0.6	80.7	3343	PASS
i507_G8_i708_201027_cbf093_Alu	AML blast	21.9	28428	28392	20926	3838	3628	73.6105	0.7	0.6	78.6	3994	PASS
i507_G9_i709_201027_cbf093_Alu	AML blast	23.8	26892	26837	19604	3508	3725	72.899	0.7	0.7	73.1	2942	PASS
i508_H10_i710_201027_cbf093_Alu	AML blast	14.5	29775	29730	22212	3200	4318	74.5995	0.8	0.5	84.2	4776	PASS
i508_H11_i711_201027_cbf093_Alu	AML blast	19.1	26376	26333	19168	3211	3954	72.6721	0.8	0.6	83.1	3759	PASS
i508_H2_i702_201027_cbf093_Alu	AML blast	19.1	19803	19783	14996	2693	2094	75.7259	0.9	0.7	87.1	2947	PASS
i508_H3_i703_201027_cbf093_Alu	AML blast	19.9	22437	22380	17523	2398	2459	78.0987	0.8	0.6	86.8	3520	PASS
i508_H4_i704_201027_cbf093_Alu	AML blast	21.8	21295	21287	16515	2451	2321	77.5534	0.8	0.6	86.6	4702	PASS
i508_H5_i705_201027_cbf093_Alu	AML blast	21.5	25046	25041	19953	2345	2743	79.6654	0.8	0.6	86.9	4656	PASS
i508_H6_i706_201027_cbf093_Alu	AML blast	16.4	22933	22924	17959	2632	2333	78.3107	0.7	0.6	86.7	3162	PASS
i508_H7_i707_201027_cbf093_Alu	AML blast	24	25558	25482	18840	3305	3337	73.7147	0.9	0.6	79.4	3536	PASS
i508_H8_i708_201027_cbf093_Alu	AML blast	20.3	26421	26386	19162	3752	3472	72.5256	0.7	0.6	79.8	4058	PASS
i508_H9_i709_201027_cbf093_Alu	AML blast	23.2	27134	27083	19711	3340	4032	72.6432	0.9	0.7	81.6	4423	PASS

## Sheet: S5-KG1a scRNA-seq QC
Supplementary Table S5: Quality control of scRNA-seq libraries prepared from KG1a cells.
Sample	Total raw reads	Total paired reads	Paired no alignments (HISAT2)	Paired unique alignments (HISAT2)	Paired ambiguous alignments (HISAT2)	Percent unique alignments (HISAT2)	Percent in Genes	Percent in exons	Percent in rRNA	Percent Genes Measured	Percent in MT	Percent on sense strand	QC Outcome
KG1a_dac_A07_scRNAseq_S7	2283110	1140486	145145	945017	43932	82.8609	98.1449	78.3129	5.08232	20.826	10.4534	49.7824	Pass
KG1a_dac_A08_scRNAseq_S8	2399006	1198349	149934	1001652	38736	83.586	97.6951	79.5825	4.31764	24.5028	9.33173	49.9048	Pass
KG1a_dac_A09_scRNAseq_S9	2473968	1235887	157498	1029077	40537	83.2663	98.1982	76.174	4.64636	21.7231	8.1007	49.9804	Pass
KG1a_dac_A10_scRNAseq_S10	2605764	1301522	177121	1066346	50029	81.9307	98.0514	80.8758	5.00147	23.4444	11.9022	49.8444	Pass
KG1a_dac_A11_scRNAseq_S11	1968312	983287	141162	802300	34109	81.5937	97.8783	79.9961	3.49293	18.9405	7.79249	49.7145	Pass
KG1a_dac_A12_scRNAseq_S12	1952360	975200	136898	797186	33035	81.7459	97.1343	72.8234	5.2264	31.4245	9.98278	49.9154	Pass
KG1a_dac_B07_scRNAseq_S19	2210924	1104602	144915	909750	42002	82.36	98.1561	82.1099	1.31728	20.9689	3.08533	49.8733	Pass
KG1a_dac_B08_scRNAseq_S20	2101746	1049987	133612	872706	37872	83.1159	98.2455	80.5227	4.58142	19.6643	9.67141	49.8089	Pass
KG1a_dac_B09_scRNAseq_S21	2628900	1313315	167973	1094937	42417	83.372	98.1251	82.5752	2.20309	21.9968	5.98276	49.8464	Pass
KG1a_dac_B10_scRNAseq_S22	2493476	1245619	168703	1020899	48659	81.9592	98.147	82.3203	4.35905	25.0198	8.41211	49.8182	Pass
KG1a_dac_B11_scRNAseq_S23	2526722	1262274	156021	1057263	42228	83.7586	98.3665	84.3653	2.31707	21.3704	5.30949	49.9065	Pass
KG1a_dac_B12_scRNAseq_S24	2765536	1381449	178872	1144695	49435	82.8619	98.1671	80.7509	4.68842	24.153	10.4481	49.981	Pass
KG1a_dac_C07_scRNAseq_S31	1911802	955076	125194	791669	31388	82.8907	97.7217	76.3888	3.94649	24.8221	6.69499	49.8349	Pass
KG1a_dac_C08_scRNAseq_S32	1655594	827103	122823	672490	26585	81.3067	96.5798	74.4448	3.20727	18.8918	7.25334	49.6849	Pass
KG1a_dac_C09_scRNAseq_S33	2435806	1216864	155132	1017684	36871	83.6317	97.7982	79.2384	3.06225	19.7068	6.80973	49.8204	Pass
KG1a_dac_C10_scRNAseq_S34	2487880	1242852	159128	1036749	39890	83.4169	97.0097	74.7139	4.54458	20.4093	9.64872	49.8295	Pass
KG1a_dac_C11_scRNAseq_S35	2576260	1287045	156009	1075274	47403	83.546	97.5614	75.6761	5.3199	21.0571	10.6747	49.8908	Pass
KG1a_dac_C12_scRNAseq_S36	1955322	976764	128958	807369	33303	82.6575	98.0337	80.6998	3.08141	25.6006	7.89083	49.9868	Pass
KG1a_dac_D08_scRNAseq_S44	2422806	1210365	152802	1007501	42567	83.2394	97.9105	75.2802	3.26226	20.5584	7.27007	49.8251	Pass
KG1a_dac_D09_scRNAseq_S45	2275592	1136852	147249	940595	41830	82.7368	97.2757	74.2414	4.11245	20.458	8.36877	49.7484	Pass
KG1a_dac_D10_scRNAseq_S46	2625216	1311537	163907	1094105	44465	83.4216	96.9715	73.4034	4.62397	23.5053	8.4723	49.7416	Pass
KG1a_dac_D11_scRNAseq_S47	2024558	1011378	117473	852465	36239	84.2875	98.2962	82.0433	3.29629	20.9568	8.57932	49.7682	Pass
KG1a_dac_D12_scRNAseq_S48	2507492	1252632	166406	1032127	46221	82.3967	98.7532	82.3071	2.8	21.6015	6.81476	49.9618	Pass
KG1a_dac_E01_scRNAseq_S49	1905796	952140	122394	793022	30396	83.2884	97.5839	77.5434	1.89515	21.3004	4.69155	49.773	Pass
KG1a_dac_E02_scRNAseq_S50	1858284	928491	114242	777510	30075	83.7391	97.6129	74.7761	1.71696	21.4068	3.91046	49.8706	Pass
KG1a_dac_E03_scRNAseq_S51	2342912	1170504	151051	974004	37081	83.2124	97.1905	76.6453	2.69113	23.7881	6.14941	49.8011	Pass
KG1a_dac_E04_scRNAseq_S52	1873758	936101	114066	786379	28734	84.0058	98.1894	79.6719	2.967	22.7693	5.66996	49.8676	Pass
KG1a_dac_E05_scRNAseq_S53	1846934	922766	114772	772031	29801	83.6649	96.9208	74.2768	3.4205	21.4251	6.50356	49.8746	Pass
KG1a_dac_F01_scRNAseq_S61	2034692	1016514	132560	842146	34529	82.8465	97.3252	73.4607	3.52474	20.9111	6.83443	49.7022	Pass
KG1a_dac_F02_scRNAseq_S62	1918486	958445	117100	804207	31085	83.9075	97.3492	70.2748	3.2792	19.7798	6.83147	50.044	Pass
KG1a_dac_F03_scRNAseq_S63	2096450	1047233	138240	865889	34025	82.6835	96.8367	73.5295	3.68599	25.7527	7.48399	49.7896	Pass
KG1a_dac_F04_scRNAseq_S64	1719204	858815	116058	708360	28257	82.4811	97.7273	77.1891	4.57594	21.4798	9.25094	49.7783	Pass
KG1a_dac_F05_scRNAseq_S65	1536960	767745	101624	634048	25968	82.5858	97.8596	77.7129	5.03063	24.7217	10.729	49.8929	Pass
KG1a_dac_F06_scRNAseq_S66	2091536	1044909	139571	865103	32994	82.7922	97.0642	72.5157	4.42535	22.2645	8.95376	49.8179	Pass
KG1a_dac_G01_scRNAseq_S73	1975964	987204	129338	822356	28576	83.3015	97.1822	74.2486	1.75687	22.8636	4.68589	49.9418	Pass
KG1a_dac_G02_scRNAseq_S74	1426212	712583	87997	596017	24925	83.6418	98.0995	80.4614	1.42193	19.0712	2.85727	49.8634	Pass
KG1a_dac_G03_scRNAseq_S75	2136936	1067435	139709	885447	34017	82.9509	97.1318	74.998	3.17622	23.5995	7.5185	49.8999	Pass
KG1a_dac_G04_scRNAseq_S76	1170186	584608	83577	479512	18137	82.0228	97.7513	77.0014	3.13053	15.6529	6.06754	49.6358	Pass
KG1a_dac_G05_scRNAseq_S77	1387820	693309	99794	563057	25684	81.213	97.2969	75.7225	4.46893	20.756	8.13302	49.7182	Pass
KG1a_dac_G06_scRNAseq_S78	1468616	733628	102254	599857	26587	81.7658	97.9426	78.3168	4.49244	21.2913	8.26386	49.7485	Pass
KG1a_dac_H01_scRNAseq_S85	2607378	1302579	171529	1077850	45837	82.7474	98.093	78.1224	2.72942	22.9061	5.58179	49.9503	Pass
KG1a_dac_H02_scRNAseq_S86	1646532	822603	102092	687438	26991	83.5686	97.3729	73.0991	3.88715	22.9731	7.61721	49.8835	Pass
KG1a_dac_H03_scRNAseq_S87	1725694	862137	122256	701923	31530	81.4166	97.5526	76.9289	3.91924	23.1464	7.29457	49.7771	Pass
KG1a_dac_H04_scRNAseq_S88	1571986	785360	110814	642653	27005	81.8291	97.0028	73.7589	2.60359	17.3986	5.73837	49.7905	Pass
KG1a_dac_H05_scRNAseq_S89	1620398	809511	107519	673530	24095	83.2021	97.2079	78.5077	1.57053	19.6764	3.03829	49.7354	Pass
KG1a_dac_H06_scRNAseq_S90	1796450	897359	142541	720651	28087	80.308	97.2358	74.3985	3.19974	20.0109	5.93878	49.7657	Pass
neg_D06_scRNAseq_S42	377100	188160	167519	19379	1115	10.2992	62.4433	19.7148	0.847255	5.60489	1.39123	51.6283	Fail
neg_D07_scRNAseq_S43	162272	80911	74636	5928	324	7.32657	81.4831	44.161	0.100434	3.9809	1.33561	51.0939	Fail
neg_E06_scRNAseq_S54	96260	47875	42756	4892	207	10.2183	73.9247	55.5855	0.105411	4.15425	2.05003	46.8351	Fail
neg_E07_scRNAseq_S55	126474	62994	57105	5452	381	8.65479	74.0929	59.8926	0.152174	4.49486	1.62662	49.7257	Fail
KG1a_unt_A01_scRNAseq_S1	2857284	1427240	200833	1165457	53105	81.6581	98.241	79.818	3.96814	21.6228	8.8834	49.9637	Pass
KG1a_unt_A02_scRNAseq_S2	2883262	1440281	174329	1207045	49633	83.8062	97.6173	77.813	3.52057	22.675	7.39118	50.0741	Pass
KG1a_unt_A03_scRNAseq_S3	2143792	1070871	138960	889584	35720	83.0711	98.0782	78.484	3.83258	19.1564	7.94881	49.8421	Pass
KG1a_unt_A04_scRNAseq_S4	2243428	1120626	161167	914743	37131	81.6279	97.9797	76.4385	4.33216	21.5772	8.55681	49.9877	Pass
KG1a_unt_A05_scRNAseq_S5	1808114	903245	117757	748879	30011	82.9098	98.1723	80.0346	3.31716	22.9244	6.83924	49.7681	Pass
KG1a_unt_A06_scRNAseq_S6	1687026	842790	108503	698843	29367	82.9202	97.6688	77.1547	3.72242	22.228	7.39835	49.7822	Pass
KG1a_unt_B01_scRNAseq_S13	2512060	1254819	176592	1026356	42335	81.7932	98.3328	77.2326	5.73178	23.6178	11.1826	49.8021	Pass
KG1a_unt_B02_scRNAseq_S14	2315812	1156915	128371	980371	41543	84.7401	97.9861	78.4506	2.38936	21.1179	6.1397	49.9609	Pass
KG1a_unt_B03_scRNAseq_S15	2174262	1086201	133348	908334	37154	83.6249	97.9696	78.7591	3.0711	23.0582	6.29543	49.7834	Pass
KG1a_unt_B04_scRNAseq_S16	1634846	816662	112178	669499	28607	81.9799	97.879	75.9806	3.9566	21.4251	8.39387	49.8558	Pass
KG1a_unt_B05_scRNAseq_S17	2389144	1193471	152841	985382	47250	82.5644	98.4026	80.5363	4.12621	22.9548	10.4413	49.9709	Pass
KG1a_unt_B06_scRNAseq_S18	1675028	836864	104750	696234	30572	83.1956	98.28	77.9942	3.43548	18.3261	8.24849	49.7271	Pass
KG1a_unt_C01_scRNAseq_S25	2773208	1385472	172915	1152698	52025	83.1989	97.7332	78.4518	3.37766	20.3516	7.10498	49.9088	Pass
KG1a_unt_C02_scRNAseq_S26	1782890	890595	108989	744869	31805	83.6372	98.4462	78.9397	2.11668	20.2421	5.34607	49.8396	Pass
KG1a_unt_C03_scRNAseq_S27	1822344	910491	117021	752585	34913	82.657	98.2037	78.1304	3.58883	20.8412	7.3032	49.809	Pass
KG1a_unt_C04_scRNAseq_S28	1857734	928087	122861	768545	29161	82.8096	97.9486	79.4706	2.41357	20.2877	4.87382	49.8598	Pass
KG1a_unt_C05_scRNAseq_S29	1657622	828130	109960	682462	30843	82.41	98.2619	81.739	3.2066	18.3261	6.77992	49.7291	Pass
KG1a_unt_C06_scRNAseq_S30	2004288	1001327	121730	839956	34535	83.8843	98.2986	78.8963	2.32576	18.5998	5.56241	49.8137	Pass
KG1a_unt_D01_scRNAseq_S37	2494818	1246372	171862	1022495	41859	82.0377	97.9794	80.526	1.20592	24.1105	3.40659	49.7558	Pass
KG1a_unt_D02_scRNAseq_S38	1821330	909969	121992	749986	33793	82.4189	98.1013	81.819	1.19683	17.0549	3.72852	49.7094	Pass
KG1a_unt_D03_scRNAseq_S39	2084800	1041544	133965	866675	32446	83.2106	96.3177	73.4005	2.75251	23.2376	6.35427	49.9417	Pass
KG1a_unt_D04_scRNAseq_S40	1855052	926690	114741	774404	31361	83.5667	97.6001	78.3312	2.53539	19.3297	5.89081	49.8461	Pass
KG1a_unt_D05_scRNAseq_S41	2508110	1252971	149665	1052268	44867	83.9818	98.2945	81.6903	2.43283	20.0687	4.95411	49.8439	Pass
KG1a_unt_E08_scRNAseq_S56	1948610	973326	120077	812193	33584	83.4451	98.1755	80.7534	3.02089	23.4414	7.40231	49.8595	Pass
KG1a_unt_E09_scRNAseq_S57	2298366	1148132	155044	943158	41751	82.1472	97.6092	78.9519	3.94463	22.2523	8.11301	49.918	Pass
KG1a_unt_E10_scRNAseq_S58	1869244	933770	119990	776861	30184	83.1962	97.6606	79.2812	3.16352	22.1854	6.77263	49.8482	Pass
KG1a_unt_E11_scRNAseq_S59	2304490	1151293	143785	961161	41272	83.4854	97.8719	82.49	1.79347	16.7052	5.47014	49.7606	Pass
KG1a_unt_E12_scRNAseq_S60	2753268	1375381	180373	1140037	46145	82.8888	98.4759	79.0241	3.92076	22.6689	7.91436	49.8015	Pass
KG1a_unt_F07_scRNAseq_S67	1576650	787686	95059	661491	26300	83.979	98.2821	80.3396	2.82003	19.1655	5.90999	49.8657	Pass
KG1a_unt_F08_scRNAseq_S68	1793770	896193	107252	754800	27911	84.2229	97.5745	75.7019	3.52905	19.8376	7.25531	49.8367	Pass
KG1a_unt_F09_scRNAseq_S69	2398842	1198372	174389	971149	42631	81.039	97.8096	79.8399	3.2556	22.4804	7.1547	49.8615	Pass
KG1a_unt_F10_scRNAseq_S70	2296114	1147133	147161	947749	43309	82.6189	98.2567	80.5647	3.64742	22.9122	8.20184	49.887	Pass
KG1a_unt_F11_scRNAseq_S71	2330572	1164262	136600	981690	39137	84.3186	98.5226	80.7618	3.21739	24.1165	7.58023	49.8619	Pass
KG1a_unt_F12_scRNAseq_S72	2548388	1272959	169643	1050724	44957	82.5419	98.2837	82.7621	2.39464	21.1453	5.7426	49.8481	Pass
KG1a_unt_G07_scRNAseq_S79	1853848	926171	113009	776213	31005	83.8088	98.4124	78.807	3.36995	19.8194	7.60592	49.8513	Pass
KG1a_unt_G08_scRNAseq_S80	1439724	719172	98364	592701	21987	82.4144	98.1841	78.7413	3.82301	23.5782	8.45395	49.6949	Pass
KG1a_unt_G09_scRNAseq_S81	1913862	956097	135060	783454	30485	81.9429	97.9697	76.7887	3.36989	20.2299	8.06067	49.859	Pass
KG1a_unt_G10_scRNAseq_S82	2143530	1070809	154362	872625	36614	81.4921	98.2549	77.7866	3.96033	21.8569	8.31547	49.7684	Pass
KG1a_unt_G11_scRNAseq_S83	2442748	1220309	153053	1017588	41776	83.3877	97.8764	76.8565	3.85678	21.5072	7.52367	49.8513	Pass
KG1a_unt_G12_scRNAseq_S84	2245130	1121529	171113	902374	41135	80.4593	97.779	73.7106	4.23097	20.2512	8.53534	49.8571	Pass
KG1a_unt_H07_scRNAseq_S91	2260074	1128962	145417	938532	37909	83.1323	98.5333	81.1165	2.70529	21.5772	6.00735	49.8963	Pass
KG1a_unt_H08_scRNAseq_S92	1700392	849428	123762	692898	26669	81.5723	97.9571	79.1678	3.5612	20.0566	7.20801	49.8427	Pass
KG1a_unt_H09_scRNAseq_S93	2192610	1095318	153484	899126	33923	82.0881	97.6195	76.4461	2.76112	22.012	6.06547	49.9407	Pass
KG1a_unt_H10_scRNAseq_S94	2198682	1098396	156075	895556	39532	81.5331	98.3404	80.2486	4.57302	23.5874	9.58206	49.849	Pass
KG1a_unt_H11_scRNAseq_S95	2206468	1102260	141862	917047	37587	83.197	98.0169	81.099	2.7395	21.0054	5.95142	49.8243	Pass
KG1a_unt_H12_scRNAseq_S96	2164144	1081099	149173	885632	38690	81.9196	98.4549	78.1184	5.17552	24.001	9.96046	49.9711	Pass

## Sheet: S6-AML blast scRNA-seq QC
Supplementary Table S6: Quality control of scRNA-seq libraries prepared from primary AML cells.
Sample	Total raw reads	Total paired reads	Paired no alignments (HISAT2)	Paired unique alignments (HISAT2)	Paired ambiguous alignments (HISAT2)	Percent unique alignments (HISAT2)	Percent in Genes	Percent in exons	Percent in rRNA	Percent Genes Measured	Percent in MT	Percent on sense strand	QC Outcome
AML01_A02_scRNAseq_S98	2529572	1263658	229655	978204	51079	77.4105	98.597	81.9241	4.72924	11.152	8.87833	50.2312	Pass
AML01_A03_scRNAseq_S99	1818238	908520	180310	689352	35056	75.8764	98.5514	82.9362	4.13591	10.6289	7.05229	49.7872	Pass
AML01_A04_scRNAseq_S100	2613572	1305808	238735	1011988	49873	77.499	98.381	81.699	3.68821	12.8672	6.6537	50.2135	Pass
AML01_A05_scRNAseq_S101	2539518	1268694	225890	990849	46250	78.0999	98.1898	79.0797	4.59104	11.5109	9.74471	50.0856	Pass
AML01_A06_scRNAseq_S102	2120390	1059393	200891	805823	47926	76.0646	98.3606	72.1322	13.1024	10.2427	17.3796	49.9928	Pass
AML01_A07_scRNAseq_S103	440910	219704	194600	21870	2935	9.9543	67.8128	31.8934	7.51087	6.20704	8.8755	47.8824	Fail
AML01_A08_scRNAseq_S104	2753460	1375597	226595	1084543	56991	78.8416	97.6074	78.1484	4.38032	12.8429	7.89074	49.9775	Pass
AML01_B01_scRNAseq_S105	1072854	535874	185813	328270	16748	61.2588	94.8669	40.3765	43.6737	7.7915	59.097	50.1179	Pass
AML01_B02_scRNAseq_S106	2118676	1058728	190983	819262	44141	77.3817	96.4235	71.0823	7.62183	11.2797	10.6481	50.0049	Pass
AML01_B03_scRNAseq_S107	2277942	1138113	218747	874626	39704	76.8488	98.0194	77.3215	4.74142	11.4166	8.11923	49.9461	Pass
AML01_B04_scRNAseq_S108	723398	360670	225571	128399	4576	35.6001	87.5289	32.1812	41.2823	6.79703	57.8648	50.6772	Fail
AML01_B05_scRNAseq_S109	2446634	1222526	220621	948495	47176	77.5849	99.1729	77.9511	5.22524	12.0066	8.79627	49.9437	Pass
AML01_B06_scRNAseq_S110	2092520	1045653	181343	812702	46979	77.722	99.1618	85.0936	4.31488	11.9579	8.17015	49.9594	Pass
AML01_B07_scRNAseq_S111	2893366	1445856	226028	1146745	67137	79.3125	97.8325	78.2133	4.65637	12.7212	7.60837	49.9547	Pass
AML01_B08_scRNAseq_S112	2551868	1275245	199632	1021417	44465	80.0957	96.9009	62.6197	3.46848	13.5606	6.49144	50.0064	Pass
AML01_C01_scRNAseq_S113	2532724	1265559	207129	1001577	50800	79.1411	99.0302	76.6818	7.83772	13.0862	12.3711	49.8805	Pass
AML01_C02_scRNAseq_S114	1287268	642916	235424	379812	17994	59.0765	87.6943	35.1638	29.4238	8.53659	34.6064	50.3697	Pass
AML01_C03_scRNAseq_S115	1266248	632414	242791	369968	14649	58.5009	92.7501	35.765	45.9766	8.0135	64.8987	50.7186	Pass
AML01_C04_scRNAseq_S116	2349080	1173780	225361	896775	45198	76.4006	95.5089	72.0978	9.1163	11.818	17.1251	50.1536	Pass
AML01_C05_scRNAseq_S117	2706218	1352235	224418	1071432	50003	79.2342	98.9329	84.0504	5.31841	14.5642	9.55737	49.9633	Pass
AML01_C06_scRNAseq_S118	2118304	1058441	189853	823530	39429	77.8059	97.5378	79.5806	6.30632	10.9117	11.1121	49.8913	Pass
AML01_C07_scRNAseq_S119	2693036	1345554	204145	1082138	52970	80.4232	97.9827	78.4941	6.50573	15.2637	11.6797	49.9848	Pass
AML01_C08_scRNAseq_S120	2763800	1381032	199276	1123538	44262	81.355	98.2202	69.8008	5.07553	12.2772	9.46933	50.0816	Pass
AML01_D01_scRNAseq_S121	2404500	1201528	197593	954889	44197	79.4729	97.6455	81.5362	3.91108	11.444	8.70924	49.8175	Pass
AML01_D02_scRNAseq_S122	2260294	1129340	206804	879636	38144	77.8894	98.4666	76.9304	7.15645	9.81084	12.7222	49.915	Pass
AML01_D03_scRNAseq_S123	2275008	1136690	196656	882565	53315	77.6434	98.5921	82.4379	5.65195	11.301	9.22592	49.8992	Pass
AML01_D04_scRNAseq_S124	2158860	1078699	191624	837424	44438	77.6328	98.3735	80.7877	5.15566	13.883	7.69835	49.9363	Pass
AML01_D05_scRNAseq_S125	2014254	1006435	178744	785358	37566	78.0337	98.4335	75.7048	10.0337	10.3887	15.0079	49.8772	Pass
AML01_D06_scRNAseq_S126	931364	465080	212154	234494	15282	50.4201	91.2285	38.4964	39.4829	6.69667	53.9535	50.5624	Fail
AML01_D07_scRNAseq_S127	138220	69057	14141	50462	4272	73.073	98.664	90.9266	1.36435	5.11222	2.30248	49.9894	Fail
AML01_D08_scRNAseq_S128	675858	337448	138327	169047	25352	50.0957	69.2877	40.3162	2.18699	6.34086	2.27812	50.283	Fail
AML01_E01_scRNAseq_S129	2520414	1259399	227967	975689	50919	77.4726	98.5419	80.7948	3.01575	11.9944	7.68203	49.9245	Pass
AML01_E02_scRNAseq_S130	2178684	1088641	174448	864932	43780	79.4506	98.352	80.8444	4.59744	11.5352	9.68221	50.0643	Pass
AML01_E03_scRNAseq_S131	2458474	1228474	231596	943212	49459	76.7792	99.4067	79.6814	9.8034	13.6093	13.5928	49.9243	Pass
AML01_E04_scRNAseq_S132	2105028	1051842	182591	822742	41988	78.2192	98.7599	80.0127	5.22249	14.695	8.00697	50.0225	Pass
AML01_E05_scRNAseq_S133	2740178	1369250	230055	1069293	64483	78.0933	98.889	79.7786	7.54017	13.6883	10.6789	50.1389	Pass
AML01_E06_scRNAseq_S134	2475262	1236764	204900	989412	35895	80.0001	97.0373	74.2259	5.1102	12.6817	10.0545	50.0933	Pass
AML01_E07_scRNAseq_S135	2607368	1302876	220374	1027848	48974	78.8907	98.8167	78.774	6.59316	12.7638	10.201	49.8337	Pass
AML01_E08_scRNAseq_S136	2956386	1477404	215289	1203495	44724	81.4601	98.3848	72.2585	2.30621	12.9645	6.32799	49.9862	Pass
AML01_F01_scRNAseq_S137	2228776	1113604	235718	827283	44628	74.2888	96.0262	71.51	5.29403	12.0583	8.06923	50.0406	Pass
AML01_F02_scRNAseq_S138	2418494	1208445	208303	946368	49323	78.3129	98.5994	76.7381	4.72751	11.9883	7.5801	49.8309	Pass
AML01_F03_scRNAseq_S139	2124586	1061592	182212	831352	44092	78.3118	99.0599	81.68	5.40259	12.9037	8.08344	49.6844	Pass
AML01_F04_scRNAseq_S140	864210	431278	210591	205994	6710	47.7636	79.5236	42.7838	3.04731	7.13764	6.13832	49.8445	Fail
AML01_F05_scRNAseq_S141	570136	284288	180443	91580	10837	32.2138	80.8522	51.1004	0.853402	6.66018	1.49205	50.192	Fail
AML01_F06_scRNAseq_S142	2510450	1254470	205983	993117	49796	79.1663	98.9819	78.5495	6.29688	13.7613	9.86162	50.0044	Pass
AML01_F07_scRNAseq_S143	2477778	1238074	216417	963244	53663	77.8018	98.7645	84.4582	2.27081	12.0309	10.3603	50.0942	Pass
AML01_F08_scRNAseq_S144	1444532	721559	222135	473378	20907	65.6049	65.4591	14.0314	3.52268	8.8407	8.57864	51.3387	Pass
AML01_G01_scRNAseq_S145	2462362	1230400	211033	962081	51588	78.1925	98.178	79.7084	4.51306	11.225	9.53096	50.0575	Pass
AML01_G02_scRNAseq_S146	576812	287711	196508	85492	4422	29.7145	87.3171	28.8246	34.7119	6.71492	42.2624	49.82	Fail
AML01_G03_scRNAseq_S147	1962280	980398	184042	755328	37158	77.043	98.4576	73.988	5.40354	10.0633	9.36162	49.909	Pass
AML01_G04_scRNAseq_S148	1550676	774830	140694	603356	27318	77.8695	98.7839	79.6803	5.34281	11.5017	8.22972	49.9879	Pass
AML01_G05_scRNAseq_S149	2354330	1176260	207918	911970	50990	77.5313	97.5108	81.7372	1.07043	11.7298	1.72281	49.8347	Pass
AML01_G06_scRNAseq_S150	2568850	1283639	211431	1017834	49092	79.2929	98.6459	81.008	5.9455	13.439	9.67301	49.947	Pass
AML01_G07_scRNAseq_S151	2411736	1205127	205758	949438	43681	78.7832	98.4029	80.3107	7.80836	14.33	10.8929	49.9337	Pass
AML01_G08_scRNAseq_S152	2845232	1421451	206371	1148520	56688	80.7991	98.6769	77.9465	4.3836	14.5399	8.87745	50.1419	Pass
AML01_G09_scRNAseq_S153	2934956	1466259	200819	1204159	41509	82.1246	98.0907	71.7397	2.24526	13.2504	3.87151	49.9369	Pass
AML01_H02_scRNAseq_S155	2375768	1187125	203367	931161	46947	78.4383	98.5432	78.9889	3.32745	11.742	8.10797	50.0035	Pass
AML01_H03_scRNAseq_S156	2120148	1059355	206800	806359	41035	76.1179	99.3923	81.3021	5.68268	13.5241	10.1253	49.8318	Pass
AML01_H04_scRNAseq_S157	904288	451264	208256	223949	14528	49.627	88.8937	41.4652	32.2521	10.7658	42.1406	50.6155	Fail
AML01_H05_scRNAseq_S158	2206228	1102387	209038	852009	36093	77.2876	98.804	81.158	6.08828	13.2139	9.54217	49.8438	Pass
AML01_H06_scRNAseq_S159	2008824	1003650	212699	754445	31322	75.1701	96.3476	66.2786	3.55613	11.1277	5.99049	49.9519	Pass
AML01_H07_scRNAseq_S160	2195594	1096969	210316	843024	38222	76.8503	98.6992	82.5385	5.17542	12.4354	8.44934	49.7767	Pass
AML01_H08_scRNAseq_S161	2699852	1348641	195033	1097780	46294	81.399	98.321	77.8022	3.59509	13.4846	7.84511	50.0286	Pass
neg_A01_scRNAseq_S97	398654	198670	187272	9696	1555	4.88046	59.5856	42.2927	0.068948	6.3591	1.07025	50.0496	Fail
neg_H01_scRNAseq_S154	306738	152677	143517	8589	439	5.6256	87.054	49.9771	1.69501	7.84624	3.40409	49.262	Fail
